# Supplementary material for: Mapping Sweet Potato Global Research for Sustainable Food Systems: A Bibliometric Perspective
Source: Foods. 2026 Mar 12;15(6):1002. doi: 10.3390/foods15061002 (PMC13025605; doi:10.3390/foods15061002)
Supplement: Supplementary file 1 [file foods-15-01002-s001.zip]

Archive with 1 entries (1 files):
- foods-4158542-supplementary.pdf
